# Supplementary material for: S-Nitrosylation of Tissue Transglutaminase in Modulating Glycolysis, Oxidative Stress, and Inflammatory Responses in Normal and Indoxyl-Sulfate-Induced Endothelial Cells
Source: Int J Mol Sci. 2023 Jun 30;24(13):10935. doi: 10.3390/ijms241310935 (PMC10341700; doi:10.3390/ijms241310935)
Supplement: Supplementary file 1 [file ijms-24-10935-s001.zip]

Archive with 1 entries (1 files):
- ijms-2458200-supplementary.pdf
